# Supplementary material for: Characteristics of Plant Eating in Domestic Cats
Source: Animals (Basel). 2021 Jun 22;11(7):1853. doi: 10.3390/ani11071853 (PMC8300339; doi:10.3390/ani11071853)
Supplement: Supplementary file 1 [file animals-11-01853-s001.zip]

Archive with 2 entries (2 files):
- SUP/Supplementary File 1.pdf
- SUP/Supplementary File 2.pdf
